# Supplementary material for: An Ab Initio Metadynamics Study Reveals Multiple Mechanisms of Reactivity by a Primal Carbon Cluster Toward Hydrogen and Ammonia in Space
Source: Nanomaterials (Basel). 2025 Jul 17;15(14):1110. doi: 10.3390/nano15141110 (PMC12300080; doi:10.3390/nano15141110)
Supplement: Supplementary file 1 [file nanomaterials-15-01110-s001.zip]

Archive with 1 entries (1 files):
- nanomaterials-3715806-supplementary.pdf
